# Supplementary material for: An analytical study of active earth pressure in cohesive soil considering interlayer shear stress
Source: PLoS One. 2025 Jan 13;20(1):e0317293. doi: 10.1371/journal.pone.0317293 (PMC11729963; doi:10.1371/journal.pone.0317293)
Supplement: S1 Data — (XLSX) [file pone.0317293.s001.xlsx]

## Sheet: Sheet1
Data Review
this solution h=0		this solution h=1		solution1 h=0		solution1 h=1		solution2 h=0		solution2 h=1		test h=0		test h=1		Rankine Solution
0.00665	0.119	0.00387	0.239	0.57459	0.2	0.57878	0.23818	0.43123	0.3	0.06018	0.22388	1.39394	0.24438	0.18182	0.04893	-1.90201	0
0.01471	0.12	0.01409	0.24	1.46754	0.3	2.48191	0.42994	1.12107	0.4	1.09927	0.41667	3.93939	0.47579	1.09091	0.31813	-1.30638	0.1
0.02283	0.121	0.0243	0.241	2.35003	0.4	4.15463	0.62197	1.79842	0.5	2.4262	0.59419	7.0303	0.90305	1.63636	0.4772	-0.71076	0.2
0.03099	0.122	0.03448	0.242	3.22413	0.5	5.82718	0.79908	2.46455	0.6	3.75365	0.81648	12.1212	1.43944	5.57576	0.89168	-0.11513	0.3
0.03921	0.123	0.04463	0.243	4.09031	0.6	7.44247	1.00611	3.11978	0.7	4.96554	1.00907	13.5758	1.76961	10.0606	1.47748	0.48049	0.4
0.04748	0.124	0.05477	0.244	4.9486	0.7	9.17313	1.22792	3.76404	0.8	6.23521	1.2165	17.6364	2.23306	11.8182	1.77068	1.07612	0.5
0.05579	0.125	0.06489	0.245	5.79879	0.8	10.6729	1.40524	4.3971	0.9	7.50471	1.40902	19.0909	2.48966	13.3333	2.21117	1.67175	0.6
0.06415	0.126	0.07498	0.246	6.64062	0.9	12.1728	1.59747	5.01862	1	8.65883	1.58674	21.8182	2.67191	13.4545	2.70156	2.26737	0.7
0.07256	0.127	0.08506	0.247	7.47374	1	13.7305	1.80457	5.62817	1.1	9.75552	1.77947	21.0303	3.06476	13.6364	3.03251	2.863	0.8
0.081	0.128	0.09511	0.248	8.29775	1.1	15.1152	1.99695	6.22529	1.2	10.7373	2.00217	21.2727	3.48151	12.6061	3.45004	3.45862	0.9
0.08949	0.129	0.10515	0.249	9.11221	1.2	16.5001	2.20425	6.80943	1.3	11.7764	2.19496	20.303	3.7396	11.5758	3.73947	4.05425	1
0.09802	0.13	0.11516	0.25	9.91663	1.3	17.7119	2.39683	7.38002	1.4	12.5851	2.38803	17.1515	4.03581	8.60606	4.03105	4.64987	1.1
0.10659	0.131	0.12516	0.251	10.7105	1.4	18.6934	2.58969	7.93639	1.5	13.3936	2.56617					5.2455	1.2
0.1152	0.132	0.13514	0.252	11.4931	1.5	19.7901	2.78241	8.47786	1.6	14.2025	2.77416					5.84113	1.3
0.12384	0.133	0.14509	0.253	12.264	1.6	20.599	2.9904	9.00366	1.7	14.7809	2.98242					6.43675	1.4
0.13252	0.134	0.15503	0.254	13.0223	1.7	21.2926	3.19853	9.51292	1.8	15.3019	3.20568					7.03238	1.5
0.14123	0.135	0.16495	0.255	13.7673	1.8	21.6982	3.407	10.0047	1.9	15.5344	3.38451					7.628	1.6
0.14998	0.136	0.17485	0.256	14.4981	1.9	21.8155	3.58596	10.4781	2	15.5365	3.56361					8.22363	1.7
0.15876	0.137	0.18474	0.257	15.2138	2	21.5299	3.79526	10.9318	2.1	15.1356	3.77304					8.81926	1.8
0.16757	0.138	0.19461	0.258	15.9132	2.1	20.5527	3.97553	11.3648	2.2	14.3316	3.98296					9.41488	1.9
0.17641	0.139	0.20445	0.259	16.5953	2.2	18.3662	4.18709	11.7754	2.3	12.5483	4.19404					10.0105	2
0.18528	0.14	0.21429	0.26	17.2585	2.3	13.0115	4.40244	12.1623	2.4	8.11513	4.39336					10.6061	2.1
0.19418	0.141	0.2241	0.261	17.9015	2.4	0.10953	4.5074	12.5237	2.5	0.05193	4.50747					11.2018	2.2
0.20311	0.142	0.2339	0.262	18.5224	2.5			12.8576	2.6							11.7974	2.3
0.21206	0.143	0.24368	0.263	19.1194	2.6			13.1618	2.7							12.393	2.4
0.22104	0.144	0.25344	0.264	19.6901	2.7			13.4337	2.8							12.9886	2.5
0.23005	0.145	0.26319	0.265	20.232	2.8			13.6704	2.9							13.5843	2.6
0.23908	0.146	0.27292	0.266	20.7418	2.9			13.8684	3							14.1799	2.7
0.24814	0.147	0.28264	0.267	21.2162	3			14.0237	3.1							14.7755	2.8
0.25722	0.148	0.29234	0.268	21.6506	3.1			14.1315	3.2							15.3711	2.9
0.26632	0.149	0.30202	0.269	22.04	3.2			14.1861	3.3							15.9668	3
0.27545	0.15	0.31169	0.27	22.3779	3.3			14.1804	3.4							16.5624	3.1
0.28459	0.151	0.32135	0.271	22.6564	3.4			14.1056	3.5							17.158	3.2
0.29376	0.152	0.33098	0.272	22.8655	3.5			13.9506	3.6							17.7536	3.3
0.30295	0.153	0.34061	0.273	22.992	3.6			13.701	3.7							18.3493	3.4
0.31216	0.154	0.35022	0.274	23.0186	3.7			13.3371	3.8							18.9449	3.5
0.32138	0.155	0.35981	0.275	22.921	3.8			12.8318	3.9							19.5405	3.6
0.33063	0.156	0.36939	0.276	22.6645	3.9			12.1444	4							20.1361	3.7
0.3399	0.157	0.37896	0.277	22.1954	4			11.2104	4.1							20.7318	3.8
0.34918	0.158	0.38851	0.278	21.4244	4.1			9.91398	4.2							21.3274	3.9
0.35848	0.159	0.39805	0.279	20.1826	4.2			8.00321	4.3							21.923	4
0.3678	0.16	0.40757	0.28	18.0733	4.3			4.61568	4.4							22.5187	4.1
0.37714	0.161	0.41709	0.281	13.5473	4.4			0	4.45							23.1143	4.2
0.38649	0.162	0.42658	0.282	0	4.45											23.7099	4.3
0.39586	0.163	0.43607	0.283													24.3055	4.4
0.40524	0.164	0.44554	0.284
0.41464	0.165	0.455	0.285
0.42405	0.166	0.46444	0.286
0.43348	0.167	0.47387	0.287
0.44292	0.168	0.48329	0.288
0.45237	0.169	0.4927	0.289
0.46184	0.17	0.5021	0.29
0.47133	0.171	0.51148	0.291
0.48082	0.172	0.52085	0.292
0.49033	0.173	0.53021	0.293
0.49985	0.174	0.53956	0.294
0.50938	0.175	0.54889	0.295
0.51892	0.176	0.55821	0.296
0.52847	0.177	0.56753	0.297
0.53804	0.178	0.57683	0.298
0.54762	0.179	0.58612	0.299
0.5572	0.18	0.59539	0.3
0.5668	0.181	0.60466	0.301
0.57641	0.182	0.61392	0.302
0.58602	0.183	0.62316	0.303
0.59565	0.184	0.6324	0.304
0.60529	0.185	0.64162	0.305
0.61493	0.186	0.65083	0.306
0.62459	0.187	0.66004	0.307
0.63425	0.188	0.66923	0.308
0.64392	0.189	0.67841	0.309
0.6536	0.19	0.68758	0.31
0.66329	0.191	0.69674	0.311
0.67299	0.192	0.7059	0.312
0.68269	0.193	0.71504	0.313
0.69241	0.194	0.72417	0.314
0.70213	0.195	0.73329	0.315
0.71185	0.196	0.74241	0.316
0.72159	0.197	0.75151	0.317
0.73133	0.198	0.7606	0.318
0.74108	0.199	0.76969	0.319
0.75084	0.2	0.77876	0.32
0.7606	0.201	0.78783	0.321
0.77037	0.202	0.79688	0.322
0.78014	0.203	0.80593	0.323
0.78992	0.204	0.81497	0.324
0.79971	0.205	0.824	0.325
0.80951	0.206	0.83302	0.326
0.81931	0.207	0.84203	0.327
0.82911	0.208	0.85104	0.328
0.83892	0.209	0.86003	0.329
0.84874	0.21	0.86902	0.33
0.85856	0.211	0.878	0.331
0.86839	0.212	0.88696	0.332
0.87822	0.213	0.89593	0.333
0.88806	0.214	0.90488	0.334
0.8979	0.215	0.91382	0.335
0.90775	0.216	0.92276	0.336
0.9176	0.217	0.93169	0.337
0.92746	0.218	0.94061	0.338
0.93732	0.219	0.94952	0.339
0.94718	0.22	0.95842	0.34
0.95705	0.221	0.96732	0.341
0.96693	0.222	0.97621	0.342
0.9768	0.223	0.98509	0.343
0.98669	0.224	0.99396	0.344
0.99657	0.225	1.00283	0.345
1.00646	0.226	1.01169	0.346
1.01636	0.227	1.02054	0.347
1.02626	0.228	1.02938	0.348
1.03616	0.229	1.03822	0.349
1.04606	0.23	1.04704	0.35
1.05597	0.231	1.05587	0.351
1.06589	0.232	1.06468	0.352
1.0758	0.233	1.07349	0.353
1.08572	0.234	1.08229	0.354
1.09564	0.235	1.09108	0.355
1.10557	0.236	1.09986	0.356
1.1155	0.237	1.10864	0.357
1.12543	0.238	1.11741	0.358
1.13536	0.239	1.12618	0.359
1.1453	0.24	1.13494	0.36
1.15524	0.241	1.14369	0.361
1.16519	0.242	1.15243	0.362
1.17513	0.243	1.16117	0.363
1.18508	0.244	1.1699	0.364
1.19503	0.245	1.17862	0.365
1.20499	0.246	1.18734	0.366
1.21494	0.247	1.19605	0.367
1.2249	0.248	1.20476	0.368
1.23486	0.249	1.21345	0.369
1.24483	0.25	1.22215	0.37
1.25479	0.251	1.23083	0.371
1.26476	0.252	1.23951	0.372
1.27473	0.253	1.24818	0.373
1.28471	0.254	1.25685	0.374
1.29468	0.255	1.26551	0.375
1.30466	0.256	1.27417	0.376
1.31464	0.257	1.28281	0.377
1.32462	0.258	1.29146	0.378
1.3346	0.259	1.30009	0.379
1.34458	0.26	1.30872	0.38
1.35457	0.261	1.31735	0.381
1.36456	0.262	1.32596	0.382
1.37455	0.263	1.33458	0.383
1.38454	0.264	1.34318	0.384
1.39454	0.265	1.35178	0.385
1.40453	0.266	1.36038	0.386
1.41453	0.267	1.36897	0.387
1.42453	0.268	1.37755	0.388
1.43453	0.269	1.38613	0.389
1.44453	0.27	1.3947	0.39
1.45453	0.271	1.40326	0.391
1.46453	0.272	1.41182	0.392
1.47454	0.273	1.42038	0.393
1.48455	0.274	1.42893	0.394
1.49456	0.275	1.43747	0.395
1.50457	0.276	1.44601	0.396
1.51458	0.277	1.45454	0.397
1.52459	0.278	1.46307	0.398
1.5346	0.279	1.47159	0.399
1.54462	0.28	1.48011	0.4
1.55463	0.281	1.48862	0.401
1.56465	0.282	1.49713	0.402
1.57467	0.283	1.50563	0.403
1.58469	0.284	1.51412	0.404
1.59471	0.285	1.52261	0.405
1.60473	0.286	1.5311	0.406
1.61475	0.287	1.53958	0.407
1.62477	0.288	1.54805	0.408
1.63479	0.289	1.55652	0.409
1.64482	0.29	1.56499	0.41
1.65484	0.291	1.57345	0.411
1.66487	0.292	1.5819	0.412
1.6749	0.293	1.59035	0.413
1.68492	0.294	1.5988	0.414
1.69495	0.295	1.60724	0.415
1.70498	0.296	1.61567	0.416
1.71501	0.297	1.6241	0.417
1.72504	0.298	1.63253	0.418
1.73507	0.299	1.64095	0.419
1.7451	0.3	1.64936	0.42
1.75514	0.301	1.65777	0.421
1.76517	0.302	1.66618	0.422
1.7752	0.303	1.67458	0.423
1.78524	0.304	1.68297	0.424
1.79527	0.305	1.69137	0.425
1.80531	0.306	1.69975	0.426
1.81534	0.307	1.70813	0.427
1.82538	0.308	1.71651	0.428
1.83541	0.309	1.72488	0.429
1.84545	0.31	1.73325	0.43
1.85549	0.311	1.74162	0.431
1.86552	0.312	1.74997	0.432
1.87556	0.313	1.75833	0.433
1.8856	0.314	1.76668	0.434
1.89564	0.315	1.77502	0.435
1.90568	0.316	1.78336	0.436
1.91572	0.317	1.7917	0.437
1.92575	0.318	1.80003	0.438
1.93579	0.319	1.80836	0.439
1.94583	0.32	1.81668	0.44
1.95587	0.321	1.825	0.441
1.96591	0.322	1.83331	0.442
1.97595	0.323	1.84162	0.443
1.98599	0.324	1.84993	0.444
1.99603	0.325	1.85823	0.445
2.00607	0.326	1.86653	0.446
2.01612	0.327	1.87482	0.447
2.02616	0.328	1.88311	0.448
2.0362	0.329	1.89139	0.449
2.04624	0.33	1.89967	0.45
2.05628	0.331	1.90795	0.451
2.06632	0.332	1.91622	0.452
2.07636	0.333	1.92448	0.453
2.0864	0.334	1.93275	0.454
2.09644	0.335	1.94101	0.455
2.10648	0.336	1.94926	0.456
2.11652	0.337	1.95751	0.457
2.12656	0.338	1.96576	0.458
2.13661	0.339	1.974	0.459
2.14665	0.34	1.98224	0.46
2.15669	0.341	1.99047	0.461
2.16673	0.342	1.9987	0.462
2.17677	0.343	2.00693	0.463
2.18681	0.344	2.01515	0.464
2.19685	0.345	2.02337	0.465
2.20689	0.346	2.03158	0.466
2.21693	0.347	2.03979	0.467
2.22697	0.348	2.048	0.468
2.23701	0.349	2.0562	0.469
2.24704	0.35	2.0644	0.47
2.25708	0.351	2.07259	0.471
2.26712	0.352	2.08078	0.472
2.27716	0.353	2.08897	0.473
2.2872	0.354	2.09715	0.474
2.29724	0.355	2.10533	0.475
2.30727	0.356	2.1135	0.476
2.31731	0.357	2.12168	0.477
2.32735	0.358	2.12984	0.478
2.33738	0.359	2.13801	0.479
2.34742	0.36	2.14617	0.48
2.35746	0.361	2.15432	0.481
2.36749	0.362	2.16247	0.482
2.37753	0.363	2.17062	0.483
2.38756	0.364	2.17877	0.484
2.3976	0.365	2.18691	0.485
2.40763	0.366	2.19504	0.486
2.41766	0.367	2.20318	0.487
2.4277	0.368	2.21131	0.488
2.43773	0.369	2.21943	0.489
2.44776	0.37	2.22755	0.49
2.45779	0.371	2.23567	0.491
2.46782	0.372	2.24379	0.492
2.47786	0.373	2.2519	0.493
2.48789	0.374	2.26001	0.494
2.49792	0.375	2.26811	0.495
2.50795	0.376	2.27621	0.496
2.51798	0.377	2.28431	0.497
2.528	0.378	2.2924	0.498
2.53803	0.379	2.30049	0.499
2.54806	0.38	2.30858	0.5
2.55809	0.381	2.31666	0.501
2.56811	0.382	2.32474	0.502
2.57814	0.383	2.33281	0.503
2.58816	0.384	2.34088	0.504
2.59819	0.385	2.34895	0.505
2.60821	0.386	2.35702	0.506
2.61824	0.387	2.36508	0.507
2.62826	0.388	2.37314	0.508
2.63828	0.389	2.38119	0.509
2.64831	0.39	2.38924	0.51
2.65833	0.391	2.39729	0.511
2.66835	0.392	2.40533	0.512
2.67837	0.393	2.41337	0.513
2.68839	0.394	2.42141	0.514
2.69841	0.395	2.42944	0.515
2.70842	0.396	2.43747	0.516
2.71844	0.397	2.4455	0.517
2.72846	0.398	2.45353	0.518
2.73847	0.399	2.46155	0.519
2.74849	0.4	2.46956	0.52
2.7585	0.401	2.47758	0.521
2.76852	0.402	2.48559	0.522
2.77853	0.403	2.49359	0.523
2.78855	0.404	2.5016	0.524
2.79856	0.405	2.5096	0.525
2.80857	0.406	2.51759	0.526
2.81858	0.407	2.52559	0.527
2.82859	0.408	2.53358	0.528
2.8386	0.409	2.54156	0.529
2.84861	0.41	2.54955	0.53
2.85861	0.411	2.55753	0.531
2.86862	0.412	2.5655	0.532
2.87863	0.413	2.57348	0.533
2.88863	0.414	2.58145	0.534
2.89864	0.415	2.58941	0.535
2.90864	0.416	2.59738	0.536
2.91865	0.417	2.60534	0.537
2.92865	0.418	2.6133	0.538
2.93865	0.419	2.62125	0.539
2.94865	0.42	2.6292	0.54
2.95865	0.421	2.63715	0.541
2.96865	0.422	2.64509	0.542
2.97865	0.423	2.65303	0.543
2.98864	0.424	2.66097	0.544
2.99864	0.425	2.66891	0.545
3.00864	0.426	2.67684	0.546
3.01863	0.427	2.68477	0.547
3.02863	0.428	2.69269	0.548
3.03862	0.429	2.70062	0.549
3.04861	0.43	2.70854	0.55
3.0586	0.431	2.71645	0.551
3.06859	0.432	2.72437	0.552
3.07858	0.433	2.73227	0.553
3.08857	0.434	2.74018	0.554
3.09856	0.435	2.74809	0.555
3.10855	0.436	2.75599	0.556
3.11854	0.437	2.76388	0.557
3.12852	0.438	2.77178	0.558
3.13851	0.439	2.77967	0.559
3.14849	0.44	2.78756	0.56
3.15847	0.441	2.79544	0.561
3.16845	0.442	2.80332	0.562
3.17843	0.443	2.8112	0.563
3.18841	0.444	2.81908	0.564
3.19839	0.445	2.82695	0.565
3.20837	0.446	2.83482	0.566
3.21835	0.447	2.84269	0.567
3.22833	0.448	2.85055	0.568
3.2383	0.449	2.85841	0.569
3.24828	0.45	2.86627	0.57
3.25825	0.451	2.87413	0.571
3.26822	0.452	2.88198	0.572
3.27819	0.453	2.88983	0.573
3.28816	0.454	2.89767	0.574
3.29813	0.455	2.90552	0.575
3.3081	0.456	2.91336	0.576
3.31807	0.457	2.92119	0.577
3.32804	0.458	2.92903	0.578
3.338	0.459	2.93686	0.579
3.34797	0.46	2.94469	0.58
3.35793	0.461	2.95251	0.581
3.36789	0.462	2.96033	0.582
3.37785	0.463	2.96815	0.583
3.38782	0.464	2.97597	0.584
3.39777	0.465	2.98378	0.585
3.40773	0.466	2.99159	0.586
3.41769	0.467	2.9994	0.587
3.42765	0.468	3.0072	0.588
3.4376	0.469	3.01501	0.589
3.44756	0.47	3.0228	0.59
3.45751	0.471	3.0306	0.591
3.46746	0.472	3.03839	0.592
3.47742	0.473	3.04618	0.593
3.48737	0.474	3.05397	0.594
3.49732	0.475	3.06176	0.595
3.50726	0.476	3.06954	0.596
3.51721	0.477	3.07732	0.597
3.52716	0.478	3.08509	0.598
3.5371	0.479	3.09286	0.599
3.54705	0.48	3.10063	0.6
3.55699	0.481	3.1084	0.601
3.56693	0.482	3.11616	0.602
3.57687	0.483	3.12393	0.603
3.58681	0.484	3.13168	0.604
3.59675	0.485	3.13944	0.605
3.60669	0.486	3.14719	0.606
3.61662	0.487	3.15494	0.607
3.62656	0.488	3.16269	0.608
3.63649	0.489	3.17043	0.609
3.64643	0.49	3.17818	0.61
3.65636	0.491	3.18592	0.611
3.66629	0.492	3.19365	0.612
3.67622	0.493	3.20138	0.613
3.68615	0.494	3.20911	0.614
3.69608	0.495	3.21684	0.615
3.706	0.496	3.22457	0.616
3.71593	0.497	3.23229	0.617
3.72585	0.498	3.24001	0.618
3.73578	0.499	3.24772	0.619
3.7457	0.5	3.25544	0.62
3.75562	0.501	3.26315	0.621
3.76554	0.502	3.27086	0.622
3.77546	0.503	3.27856	0.623
3.78538	0.504	3.28627	0.624
3.79529	0.505	3.29397	0.625
3.80521	0.506	3.30166	0.626
3.81512	0.507	3.30936	0.627
3.82503	0.508	3.31705	0.628
3.83495	0.509	3.32474	0.629
3.84486	0.51	3.33242	0.63
3.85477	0.511	3.34011	0.631
3.86467	0.512	3.34779	0.632
3.87458	0.513	3.35546	0.633
3.88449	0.514	3.36314	0.634
3.89439	0.515	3.37081	0.635
3.90429	0.516	3.37848	0.636
3.9142	0.517	3.38615	0.637
3.9241	0.518	3.39381	0.638
3.934	0.519	3.40148	0.639
3.9439	0.52	3.40913	0.64
3.95379	0.521	3.41679	0.641
3.96369	0.522	3.42444	0.642
3.97359	0.523	3.43209	0.643
3.98348	0.524	3.43974	0.644
3.99337	0.525	3.44739	0.645
4.00326	0.526	3.45503	0.646
4.01316	0.527	3.46267	0.647
4.02304	0.528	3.47031	0.648
4.03293	0.529	3.47794	0.649
4.04282	0.53	3.48558	0.65
4.0527	0.531	3.49321	0.651
4.06259	0.532	3.50083	0.652
4.07247	0.533	3.50846	0.653
4.08235	0.534	3.51608	0.654
4.09223	0.535	3.5237	0.655
4.10211	0.536	3.53131	0.656
4.11199	0.537	3.53893	0.657
4.12187	0.538	3.54654	0.658
4.13175	0.539	3.55414	0.659
4.14162	0.54	3.56175	0.66
4.15149	0.541	3.56935	0.661
4.16136	0.542	3.57695	0.662
4.17124	0.543	3.58455	0.663
4.18111	0.544	3.59215	0.664
4.19097	0.545	3.59974	0.665
4.20084	0.546	3.60733	0.666
4.21071	0.547	3.61492	0.667
4.22057	0.548	3.6225	0.668
4.23043	0.549	3.63008	0.669
4.2403	0.55	3.63766	0.67
4.25016	0.551	3.64524	0.671
4.26002	0.552	3.65281	0.672
4.26987	0.553	3.66038	0.673
4.27973	0.554	3.66795	0.674
4.28959	0.555	3.67552	0.675
4.29944	0.556	3.68308	0.676
4.30929	0.557	3.69064	0.677
4.31915	0.558	3.6982	0.678
4.329	0.559	3.70576	0.679
4.33885	0.56	3.71331	0.68
4.34869	0.561	3.72086	0.681
4.35854	0.562	3.72841	0.682
4.36839	0.563	3.73595	0.683
4.37823	0.564	3.7435	0.684
4.38807	0.565	3.75104	0.685
4.39791	0.566	3.75858	0.686
4.40775	0.567	3.76611	0.687
4.41759	0.568	3.77364	0.688
4.42743	0.569	3.78117	0.689
4.43727	0.57	3.7887	0.69
4.4471	0.571	3.79623	0.691
4.45694	0.572	3.80375	0.692
4.46677	0.573	3.81127	0.693
4.4766	0.574	3.81879	0.694
4.48643	0.575	3.8263	0.695
4.49626	0.576	3.83381	0.696
4.50608	0.577	3.84132	0.697
4.51591	0.578	3.84883	0.698
4.52573	0.579	3.85633	0.699
4.53556	0.58	3.86384	0.7
4.54538	0.581	3.87134	0.701
4.5552	0.582	3.87883	0.702
4.56502	0.583	3.88633	0.703
4.57484	0.584	3.89382	0.704
4.58465	0.585	3.90131	0.705
4.59447	0.586	3.90879	0.706
4.60428	0.587	3.91628	0.707
4.61409	0.588	3.92376	0.708
4.62391	0.589	3.93124	0.709
4.63372	0.59	3.93872	0.71
4.64352	0.591	3.94619	0.711
4.65333	0.592	3.95366	0.712
4.66314	0.593	3.96113	0.713
4.67294	0.594	3.9686	0.714
4.68274	0.595	3.97606	0.715
4.69255	0.596	3.98352	0.716
4.70235	0.597	3.99098	0.717
4.71215	0.598	3.99844	0.718
4.72194	0.599	4.00589	0.719
4.73174	0.6	4.01334	0.72
4.74153	0.601	4.02079	0.721
4.75133	0.602	4.02824	0.722
4.76112	0.603	4.03568	0.723
4.77091	0.604	4.04313	0.724
4.7807	0.605	4.05056	0.725
4.79049	0.606	4.058	0.726
4.80027	0.607	4.06544	0.727
4.81006	0.608	4.07287	0.728
4.81984	0.609	4.0803	0.729
4.82963	0.61	4.08772	0.73
4.83941	0.611	4.09515	0.731
4.84919	0.612	4.10257	0.732
4.85897	0.613	4.10999	0.733
4.86874	0.614	4.1174	0.734
4.87852	0.615	4.12482	0.735
4.88829	0.616	4.13223	0.736
4.89807	0.617	4.13964	0.737
4.90784	0.618	4.14705	0.738
4.91761	0.619	4.15445	0.739
4.92738	0.62	4.16185	0.74
4.93714	0.621	4.16925	0.741
4.94691	0.622	4.17665	0.742
4.95667	0.623	4.18404	0.743
4.96644	0.624	4.19143	0.744
4.9762	0.625	4.19882	0.745
4.98596	0.626	4.20621	0.746
4.99572	0.627	4.21359	0.747
5.00547	0.628	4.22098	0.748
5.01523	0.629	4.22836	0.749
5.02498	0.63	4.23573	0.75
5.03474	0.631	4.24311	0.751
5.04449	0.632	4.25048	0.752
5.05424	0.633	4.25785	0.753
5.06399	0.634	4.26522	0.754
5.07374	0.635	4.27258	0.755
5.08348	0.636	4.27994	0.756
5.09323	0.637	4.2873	0.757
5.10297	0.638	4.29466	0.758
5.11271	0.639	4.30202	0.759
5.12245	0.64	4.30937	0.76
5.13219	0.641	4.31672	0.761
5.14193	0.642	4.32407	0.762
5.15167	0.643	4.33141	0.763
5.1614	0.644	4.33876	0.764
5.17113	0.645	4.3461	0.765
5.18086	0.646	4.35343	0.766
5.1906	0.647	4.36077	0.767
5.20032	0.648	4.3681	0.768
5.21005	0.649	4.37543	0.769
5.21978	0.65	4.38276	0.77
5.2295	0.651	4.39009	0.771
5.23923	0.652	4.39741	0.772
5.24895	0.653	4.40473	0.773
5.25867	0.654	4.41205	0.774
5.26839	0.655	4.41937	0.775
5.2781	0.656	4.42668	0.776
5.28782	0.657	4.43399	0.777
5.29753	0.658	4.4413	0.778
5.30725	0.659	4.44861	0.779
5.31696	0.66	4.45591	0.78
5.32667	0.661	4.46321	0.781
5.33638	0.662	4.47051	0.782
5.34608	0.663	4.47781	0.783
5.35579	0.664	4.4851	0.784
5.36549	0.665	4.49239	0.785
5.3752	0.666	4.49968	0.786
5.3849	0.667	4.50697	0.787
5.3946	0.668	4.51426	0.788
5.4043	0.669	4.52154	0.789
5.41399	0.67	4.52882	0.79
5.42369	0.671	4.5361	0.791
5.43338	0.672	4.54337	0.792
5.44308	0.673	4.55064	0.793
5.45277	0.674	4.55791	0.794
5.46246	0.675	4.56518	0.795
5.47214	0.676	4.57245	0.796
5.48183	0.677	4.57971	0.797
5.49152	0.678	4.58697	0.798
5.5012	0.679	4.59423	0.799
5.51088	0.68	4.60148	0.8
5.52056	0.681	4.60874	0.801
5.53024	0.682	4.61599	0.802
5.53992	0.683	4.62324	0.803
5.5496	0.684	4.63048	0.804
5.55927	0.685	4.63773	0.805
5.56894	0.686	4.64497	0.806
5.57861	0.687	4.65221	0.807
5.58829	0.688	4.65944	0.808
5.59795	0.689	4.66668	0.809
5.60762	0.69	4.67391	0.81
5.61729	0.691	4.68114	0.811
5.62695	0.692	4.68837	0.812
5.63661	0.693	4.69559	0.813
5.64628	0.694	4.70281	0.814
5.65593	0.695	4.71003	0.815
5.66559	0.696	4.71725	0.816
5.67525	0.697	4.72447	0.817
5.6849	0.698	4.73168	0.818
5.69456	0.699	4.73889	0.819
5.70421	0.7	4.7461	0.82
5.71386	0.701	4.7533	0.821
5.72351	0.702	4.76051	0.822
5.73316	0.703	4.76771	0.823
5.7428	0.704	4.7749	0.824
5.75245	0.705	4.7821	0.825
5.76209	0.706	4.78929	0.826
5.77173	0.707	4.79649	0.827
5.78137	0.708	4.80367	0.828
5.79101	0.709	4.81086	0.829
5.80065	0.71	4.81805	0.83
5.81028	0.711	4.82523	0.831
5.81992	0.712	4.83241	0.832
5.82955	0.713	4.83958	0.833
5.83918	0.714	4.84676	0.834
5.84881	0.715	4.85393	0.835
5.85844	0.716	4.8611	0.836
5.86807	0.717	4.86827	0.837
5.87769	0.718	4.87543	0.838
5.88731	0.719	4.8826	0.839
5.89694	0.72	4.88976	0.84
5.90656	0.721	4.89691	0.841
5.91617	0.722	4.90407	0.842
5.92579	0.723	4.91122	0.843
5.93541	0.724	4.91837	0.844
5.94502	0.725	4.92552	0.845
5.95463	0.726	4.93267	0.846
5.96424	0.727	4.93981	0.847
5.97385	0.728	4.94695	0.848
5.98346	0.729	4.95409	0.849
5.99307	0.73	4.96123	0.85
6.00267	0.731	4.96836	0.851
6.01228	0.732	4.9755	0.852
6.02188	0.733	4.98263	0.853
6.03148	0.734	4.98975	0.854
6.04108	0.735	4.99688	0.855
6.05067	0.736	5.004	0.856
6.06027	0.737	5.01112	0.857
6.06986	0.738	5.01824	0.858
6.07946	0.739	5.02535	0.859
6.08905	0.74	5.03247	0.86
6.09864	0.741	5.03958	0.861
6.10822	0.742	5.04669	0.862
6.11781	0.743	5.05379	0.863
6.12739	0.744	5.06089	0.864
6.13698	0.745	5.068	0.865
6.14656	0.746	5.0751	0.866
6.15614	0.747	5.08219	0.867
6.16572	0.748	5.08929	0.868
6.17529	0.749	5.09638	0.869
6.18487	0.75	5.10347	0.87
6.19444	0.751	5.11055	0.871
6.20401	0.752	5.11764	0.872
6.21358	0.753	5.12472	0.873
6.22315	0.754	5.1318	0.874
6.23272	0.755	5.13888	0.875
6.24229	0.756	5.14595	0.876
6.25185	0.757	5.15303	0.877
6.26141	0.758	5.1601	0.878
6.27097	0.759	5.16717	0.879
6.28053	0.76	5.17423	0.88
6.29009	0.761	5.1813	0.881
6.29965	0.762	5.18836	0.882
6.3092	0.763	5.19542	0.883
6.31875	0.764	5.20247	0.884
6.32831	0.765	5.20953	0.885
6.33786	0.766	5.21658	0.886
6.3474	0.767	5.22363	0.887
6.35695	0.768	5.23068	0.888
6.3665	0.769	5.23772	0.889
6.37604	0.77	5.24476	0.89
6.38558	0.771	5.2518	0.891
6.39512	0.772	5.25884	0.892
6.40466	0.773	5.26588	0.893
6.4142	0.774	5.27291	0.894
6.42373	0.775	5.27994	0.895
6.43327	0.776	5.28697	0.896
6.4428	0.777	5.29399	0.897
6.45233	0.778	5.30102	0.898
6.46186	0.779	5.30804	0.899
6.47139	0.78	5.31506	0.9
6.48091	0.781	5.32207	0.901
6.49044	0.782	5.32909	0.902
6.49996	0.783	5.3361	0.903
6.50948	0.784	5.34311	0.904
6.519	0.785	5.35012	0.905
6.52852	0.786	5.35712	0.906
6.53803	0.787	5.36413	0.907
6.54755	0.788	5.37113	0.908
6.55706	0.789	5.37812	0.909
6.56657	0.79	5.38512	0.91
6.57608	0.791	5.39211	0.911
6.58559	0.792	5.3991	0.912
6.5951	0.793	5.40609	0.913
6.6046	0.794	5.41308	0.914
6.61411	0.795	5.42006	0.915
6.62361	0.796	5.42704	0.916
6.63311	0.797	5.43402	0.917
6.64261	0.798	5.441	0.918
6.6521	0.799	5.44797	0.919
6.6616	0.8	5.45494	0.92
6.67109	0.801	5.46191	0.921
6.68059	0.802	5.46888	0.922
6.69008	0.803	5.47585	0.923
6.69956	0.804	5.48281	0.924
6.70905	0.805	5.48977	0.925
6.71854	0.806	5.49673	0.926
6.72802	0.807	5.50368	0.927
6.7375	0.808	5.51064	0.928
6.74698	0.809	5.51759	0.929
6.75646	0.81	5.52454	0.93
6.76594	0.811	5.53148	0.931
6.77542	0.812	5.53843	0.932
6.78489	0.813	5.54537	0.933
6.79436	0.814	5.55231	0.934
6.80383	0.815	5.55925	0.935
6.8133	0.816	5.56618	0.936
6.82277	0.817	5.57311	0.937
6.83223	0.818	5.58004	0.938
6.8417	0.819	5.58697	0.939
6.85116	0.82	5.5939	0.94
6.86062	0.821	5.60082	0.941
6.87008	0.822	5.60774	0.942
6.87954	0.823	5.61466	0.943
6.889	0.824	5.62157	0.944
6.89845	0.825	5.62849	0.945
6.9079	0.826	5.6354	0.946
6.91735	0.827	5.64231	0.947
6.9268	0.828	5.64921	0.948
6.93625	0.829	5.65612	0.949
6.9457	0.83	5.66302	0.95
6.95514	0.831	5.66992	0.951
6.96458	0.832	5.67682	0.952
6.97402	0.833	5.68371	0.953
6.98346	0.834	5.6906	0.954
6.9929	0.835	5.69749	0.955
7.00234	0.836	5.70438	0.956
7.01177	0.837	5.71127	0.957
7.0212	0.838	5.71815	0.958
7.03064	0.839	5.72503	0.959
7.04007	0.84	5.73191	0.96
7.04949	0.841	5.73879	0.961
7.05892	0.842	5.74566	0.962
7.06834	0.843	5.75253	0.963
7.07777	0.844	5.7594	0.964
7.08719	0.845	5.76627	0.965
7.09661	0.846	5.77313	0.966
7.10602	0.847	5.77999	0.967
7.11544	0.848	5.78685	0.968
7.12485	0.849	5.79371	0.969
7.13427	0.85	5.80057	0.97
7.14368	0.851	5.80742	0.971
7.15309	0.852	5.81427	0.972
7.1625	0.853	5.82112	0.973
7.1719	0.854	5.82796	0.974
7.18131	0.855	5.83481	0.975
7.19071	0.856	5.84165	0.976
7.20011	0.857	5.84849	0.977
7.20951	0.858	5.85532	0.978
7.21891	0.859	5.86216	0.979
7.2283	0.86	5.86899	0.98
7.2377	0.861	5.87582	0.981
7.24709	0.862	5.88264	0.982
7.25648	0.863	5.88947	0.983
7.26587	0.864	5.89629	0.984
7.27526	0.865	5.90311	0.985
7.28464	0.866	5.90993	0.986
7.29403	0.867	5.91674	0.987
7.30341	0.868	5.92356	0.988
7.31279	0.869	5.93037	0.989
7.32217	0.87	5.93718	0.99
7.33155	0.871	5.94398	0.991
7.34092	0.872	5.95079	0.992
7.35029	0.873	5.95759	0.993
7.35967	0.874	5.96439	0.994
7.36904	0.875	5.97118	0.995
7.37841	0.876	5.97798	0.996
7.38777	0.877	5.98477	0.997
7.39714	0.878	5.99156	0.998
7.4065	0.879	5.99835	0.999
7.41586	0.88	6.00513	1
7.42522	0.881	6.01191	1.001
7.43458	0.882	6.01869	1.002
7.44394	0.883	6.02547	1.003
7.4533	0.884	6.03225	1.004
7.46265	0.885	6.03902	1.005
7.472	0.886	6.04579	1.006
7.48135	0.887	6.05256	1.007
7.4907	0.888	6.05933	1.008
7.50005	0.889	6.06609	1.009
7.50939	0.89	6.07285	1.01
7.51873	0.891	6.07961	1.011
7.52807	0.892	6.08637	1.012
7.53741	0.893	6.09312	1.013
7.54675	0.894	6.09987	1.014
7.55609	0.895	6.10662	1.015
7.56542	0.896	6.11337	1.016
7.57476	0.897	6.12012	1.017
7.58409	0.898	6.12686	1.018
7.59342	0.899	6.1336	1.019
7.60274	0.9	6.14034	1.02
7.61207	0.901	6.14707	1.021
7.62139	0.902	6.15381	1.022
7.63072	0.903	6.16054	1.023
7.64004	0.904	6.16727	1.024
7.64936	0.905	6.17399	1.025
7.65867	0.906	6.18072	1.026
7.66799	0.907	6.18744	1.027
7.6773	0.908	6.19416	1.028
7.68661	0.909	6.20088	1.029
7.69593	0.91	6.20759	1.03
7.70523	0.911	6.2143	1.031
7.71454	0.912	6.22101	1.032
7.72385	0.913	6.22772	1.033
7.73315	0.914	6.23443	1.034
7.74245	0.915	6.24113	1.035
7.75175	0.916	6.24783	1.036
7.76105	0.917	6.25453	1.037
7.77035	0.918	6.26122	1.038
7.77964	0.919	6.26792	1.039
7.78893	0.92	6.27461	1.04
7.79822	0.921	6.2813	1.041
7.80751	0.922	6.28798	1.042
7.8168	0.923	6.29467	1.043
7.82609	0.924	6.30135	1.044
7.83537	0.925	6.30803	1.045
7.84465	0.926	6.3147	1.046
7.85393	0.927	6.32138	1.047
7.86321	0.928	6.32805	1.048
7.87249	0.929	6.33472	1.049
7.88177	0.93	6.34139	1.05
7.89104	0.931	6.34805	1.051
7.90031	0.932	6.35472	1.052
7.90958	0.933	6.36138	1.053
7.91885	0.934	6.36804	1.054
7.92812	0.935	6.37469	1.055
7.93738	0.936	6.38135	1.056
7.94664	0.937	6.388	1.057
7.95591	0.938	6.39465	1.058
7.96517	0.939	6.40129	1.059
7.97442	0.94	6.40794	1.06
7.98368	0.941	6.41458	1.061
7.99293	0.942	6.42122	1.062
8.00219	0.943	6.42786	1.063
8.01144	0.944	6.43449	1.064
8.02069	0.945	6.44112	1.065
8.02993	0.946	6.44775	1.066
8.03918	0.947	6.45438	1.067
8.04842	0.948	6.46101	1.068
8.05766	0.949	6.46763	1.069
8.0669	0.95	6.47425	1.07
8.07614	0.951	6.48087	1.071
8.08538	0.952	6.48748	1.072
8.09461	0.953	6.4941	1.073
8.10385	0.954	6.50071	1.074
8.11308	0.955	6.50732	1.075
8.12231	0.956	6.51392	1.076
8.13154	0.957	6.52053	1.077
8.14076	0.958	6.52713	1.078
8.14999	0.959	6.53373	1.079
8.15921	0.96	6.54033	1.08
8.16843	0.961	6.54692	1.081
8.17765	0.962	6.55351	1.082
8.18686	0.963	6.5601	1.083
8.19608	0.964	6.56669	1.084
8.20529	0.965	6.57327	1.085
8.2145	0.966	6.57986	1.086
8.22371	0.967	6.58644	1.087
8.23292	0.968	6.59302	1.088
8.24213	0.969	6.59959	1.089
8.25133	0.97	6.60617	1.09
8.26054	0.971	6.61274	1.091
8.26974	0.972	6.61931	1.092
8.27894	0.973	6.62587	1.093
8.28813	0.974	6.63244	1.094
8.29733	0.975	6.639	1.095
8.30652	0.976	6.64556	1.096
8.31571	0.977	6.65211	1.097
8.3249	0.978	6.65867	1.098
8.33409	0.979	6.66522	1.099
8.34328	0.98	6.67177	1.1
8.35246	0.981	6.67832	1.101
8.36165	0.982	6.68486	1.102
8.37083	0.983	6.6914	1.103
8.38001	0.984	6.69794	1.104
8.38918	0.985	6.70448	1.105
8.39836	0.986	6.71102	1.106
8.40753	0.987	6.71755	1.107
8.41671	0.988	6.72408	1.108
8.42588	0.989	6.73061	1.109
8.43504	0.99	6.73714	1.11
8.44421	0.991	6.74366	1.111
8.45338	0.992	6.75018	1.112
8.46254	0.993	6.7567	1.113
8.4717	0.994	6.76322	1.114
8.48086	0.995	6.76973	1.115
8.49002	0.996	6.77624	1.116
8.49917	0.997	6.78275	1.117
8.50833	0.998	6.78926	1.118
8.51748	0.999	6.79576	1.119
8.52663	1	6.80227	1.12
8.53578	1.001	6.80877	1.121
8.54492	1.002	6.81526	1.122
8.55407	1.003	6.82176	1.123
8.56321	1.004	6.82825	1.124
8.57235	1.005	6.83474	1.125
8.58149	1.006	6.84123	1.126
8.59063	1.007	6.84772	1.127
8.59977	1.008	6.8542	1.128
8.6089	1.009	6.86068	1.129
8.61803	1.01	6.86716	1.13
8.62716	1.011	6.87364	1.131
8.63629	1.012	6.88011	1.132
8.64542	1.013	6.88658	1.133
8.65454	1.014	6.89305	1.134
8.66366	1.015	6.89952	1.135
8.67278	1.016	6.90598	1.136
8.6819	1.017	6.91244	1.137
8.69102	1.018	6.9189	1.138
8.70014	1.019	6.92536	1.139
8.70925	1.02	6.93181	1.14
8.71836	1.021	6.93827	1.141
8.72747	1.022	6.94472	1.142
8.73658	1.023	6.95116	1.143
8.74569	1.024	6.95761	1.144
8.75479	1.025	6.96405	1.145
8.76389	1.026	6.97049	1.146
8.77299	1.027	6.97693	1.147
8.78209	1.028	6.98337	1.148
8.79119	1.029	6.9898	1.149
8.80028	1.03	6.99623	1.15
8.80938	1.031	7.00266	1.151
8.81847	1.032	7.00909	1.152
8.82756	1.033	7.01551	1.153
8.83665	1.034	7.02193	1.154
8.84573	1.035	7.02835	1.155
8.85482	1.036	7.03477	1.156
8.8639	1.037	7.04118	1.157
8.87298	1.038	7.04759	1.158
8.88206	1.039	7.054	1.159
8.89113	1.04	7.06041	1.16
8.90021	1.041	7.06681	1.161
8.90928	1.042	7.07322	1.162
8.91835	1.043	7.07962	1.163
8.92742	1.044	7.08601	1.164
8.93649	1.045	7.09241	1.165
8.94555	1.046	7.0988	1.166
8.95462	1.047	7.10519	1.167
8.96368	1.048	7.11158	1.168
8.97274	1.049	7.11796	1.169
8.9818	1.05	7.12435	1.17
8.99085	1.051	7.13073	1.171
8.99991	1.052	7.13711	1.172
9.00896	1.053	7.14348	1.173
9.01801	1.054	7.14986	1.174
9.02706	1.055	7.15623	1.175
9.03611	1.056	7.16259	1.176
9.04515	1.057	7.16896	1.177
9.05419	1.058	7.17533	1.178
9.06323	1.059	7.18169	1.179
9.07227	1.06	7.18805	1.18
9.08131	1.061	7.1944	1.181
9.09035	1.062	7.20076	1.182
9.09938	1.063	7.20711	1.183
9.10841	1.064	7.21346	1.184
9.11744	1.065	7.2198	1.185
9.12647	1.066	7.22615	1.186
9.1355	1.067	7.23249	1.187
9.14452	1.068	7.23883	1.188
9.15354	1.069	7.24517	1.189
9.16256	1.07	7.2515	1.19
9.17158	1.071	7.25784	1.191
9.1806	1.072	7.26417	1.192
9.18961	1.073	7.27049	1.193
9.19862	1.074	7.27682	1.194
9.20764	1.075	7.28314	1.195
9.21664	1.076	7.28946	1.196
9.22565	1.077	7.29578	1.197
9.23466	1.078	7.3021	1.198
9.24366	1.079	7.30841	1.199
9.25266	1.08	7.31472	1.2
9.26166	1.081	7.32103	1.201
9.27066	1.082	7.32734	1.202
9.27965	1.083	7.33364	1.203
9.28865	1.084	7.33994	1.204
9.29764	1.085	7.34624	1.205
9.30663	1.086	7.35254	1.206
9.31562	1.087	7.35883	1.207
9.3246	1.088	7.36512	1.208
9.33359	1.089	7.37141	1.209
9.34257	1.09	7.3777	1.21
9.35155	1.091	7.38398	1.211
9.36053	1.092	7.39026	1.212
9.36951	1.093	7.39654	1.213
9.37848	1.094	7.40282	1.214
9.38745	1.095	7.40909	1.215
9.39643	1.096	7.41537	1.216
9.40539	1.097	7.42164	1.217
9.41436	1.098	7.4279	1.218
9.42333	1.099	7.43417	1.219
9.43229	1.1	7.44043	1.22
9.44125	1.101	7.44669	1.221
9.45021	1.102	7.45295	1.222
9.45917	1.103	7.4592	1.223
9.46812	1.104	7.46546	1.224
9.47708	1.105	7.47171	1.225
9.48603	1.106	7.47795	1.226
9.49498	1.107	7.4842	1.227
9.50393	1.108	7.49044	1.228
9.51287	1.109	7.49668	1.229
9.52182	1.11	7.50292	1.23
9.53076	1.111	7.50916	1.231
9.5397	1.112	7.51539	1.232
9.54864	1.113	7.52162	1.233
9.55757	1.114	7.52785	1.234
9.56651	1.115	7.53408	1.235
9.57544	1.116	7.5403	1.236
9.58437	1.117	7.54652	1.237
9.5933	1.118	7.55274	1.238
9.60223	1.119	7.55896	1.239
9.61115	1.12	7.56517	1.24
9.62007	1.121	7.57138	1.241
9.629	1.122	7.57759	1.242
9.63791	1.123	7.5838	1.243
9.64683	1.124	7.59	1.244
9.65575	1.125	7.5962	1.245
9.66466	1.126	7.6024	1.246
9.67357	1.127	7.6086	1.247
9.68248	1.128	7.61479	1.248
9.69139	1.129	7.62098	1.249
9.70029	1.13	7.62717	1.25
9.7092	1.131	7.63336	1.251
9.7181	1.132	7.63955	1.252
9.727	1.133	7.64573	1.253
9.73589	1.134	7.65191	1.254
9.74479	1.135	7.65808	1.255
9.75368	1.136	7.66426	1.256
9.76257	1.137	7.67043	1.257
9.77146	1.138	7.6766	1.258
9.78035	1.139	7.68277	1.259
9.78924	1.14	7.68893	1.26
9.79812	1.141	7.6951	1.261
9.807	1.142	7.70126	1.262
9.81588	1.143	7.70741	1.263
9.82476	1.144	7.71357	1.264
9.83364	1.145	7.71972	1.265
9.84251	1.146	7.72587	1.266
9.85138	1.147	7.73202	1.267
9.86025	1.148	7.73817	1.268
9.86912	1.149	7.74431	1.269
9.87799	1.15	7.75045	1.27
9.88685	1.151	7.75659	1.271
9.89571	1.152	7.76272	1.272
9.90457	1.153	7.76886	1.273
9.91343	1.154	7.77499	1.274
9.92229	1.155	7.78111	1.275
9.93114	1.156	7.78724	1.276
9.94	1.157	7.79336	1.277
9.94885	1.158	7.79948	1.278
9.95769	1.159	7.8056	1.279
9.96654	1.16	7.81172	1.28
9.97539	1.161	7.81783	1.281
9.98423	1.162	7.82394	1.282
9.99307	1.163	7.83005	1.283
10.0019	1.164	7.83616	1.284
10.0107	1.165	7.84226	1.285
10.0196	1.166	7.84836	1.286
10.0284	1.167	7.85446	1.287
10.0372	1.168	7.86056	1.288
10.0461	1.169	7.86665	1.289
10.0549	1.17	7.87274	1.29
10.0637	1.171	7.87883	1.291
10.0725	1.172	7.88492	1.292
10.0814	1.173	7.891	1.293
10.0902	1.174	7.89708	1.294
10.099	1.175	7.90316	1.295
10.1078	1.176	7.90924	1.296
10.1166	1.177	7.91531	1.297
10.1254	1.178	7.92138	1.298
10.1342	1.179	7.92745	1.299
10.1431	1.18	7.93352	1.3
10.1519	1.181	7.93958	1.301
10.1607	1.182	7.94564	1.302
10.1695	1.183	7.9517	1.303
10.1783	1.184	7.95776	1.304
10.1871	1.185	7.96381	1.305
10.1959	1.186	7.96986	1.306
10.2046	1.187	7.97591	1.307
10.2134	1.188	7.98196	1.308
10.2222	1.189	7.988	1.309
10.231	1.19	7.99404	1.31
10.2398	1.191	8.00008	1.311
10.2486	1.192	8.00612	1.312
10.2574	1.193	8.01215	1.313
10.2661	1.194	8.01819	1.314
10.2749	1.195	8.02421	1.315
10.2837	1.196	8.03024	1.316
10.2925	1.197	8.03627	1.317
10.3012	1.198	8.04229	1.318
10.31	1.199	8.04831	1.319
10.3188	1.2	8.05432	1.32
10.3275	1.201	8.06034	1.321
10.3363	1.202	8.06635	1.322
10.3451	1.203	8.07236	1.323
10.3538	1.204	8.07836	1.324
10.3626	1.205	8.08437	1.325
10.3713	1.206	8.09037	1.326
10.3801	1.207	8.09637	1.327
10.3888	1.208	8.10237	1.328
10.3976	1.209	8.10836	1.329
10.4063	1.21	8.11435	1.33
10.4151	1.211	8.12034	1.331
10.4238	1.212	8.12633	1.332
10.4326	1.213	8.13231	1.333
10.4413	1.214	8.13829	1.334
10.45	1.215	8.14427	1.335
10.4588	1.216	8.15025	1.336
10.4675	1.217	8.15623	1.337
10.4762	1.218	8.1622	1.338
10.4849	1.219	8.16817	1.339
10.4937	1.22	8.17413	1.34
10.5024	1.221	8.1801	1.341
10.5111	1.222	8.18606	1.342
10.5198	1.223	8.19202	1.343
10.5286	1.224	8.19797	1.344
10.5373	1.225	8.20393	1.345
10.546	1.226	8.20988	1.346
10.5547	1.227	8.21583	1.347
10.5634	1.228	8.22178	1.348
10.5721	1.229	8.22772	1.349
10.5808	1.23	8.23366	1.35
10.5895	1.231	8.2396	1.351
10.5982	1.232	8.24554	1.352
10.6069	1.233	8.25147	1.353
10.6156	1.234	8.2574	1.354
10.6243	1.235	8.26333	1.355
10.633	1.236	8.26926	1.356
10.6417	1.237	8.27518	1.357
10.6504	1.238	8.2811	1.358
10.6591	1.239	8.28702	1.359
10.6678	1.24	8.29294	1.36
10.6765	1.241	8.29885	1.361
10.6851	1.242	8.30477	1.362
10.6938	1.243	8.31067	1.363
10.7025	1.244	8.31658	1.364
10.7112	1.245	8.32248	1.365
10.7198	1.246	8.32839	1.366
10.7285	1.247	8.33428	1.367
10.7372	1.248	8.34018	1.368
10.7458	1.249	8.34607	1.369
10.7545	1.25	8.35197	1.37
10.7632	1.251	8.35785	1.371
10.7718	1.252	8.36374	1.372
10.7805	1.253	8.36962	1.373
10.7891	1.254	8.3755	1.374
10.7978	1.255	8.38138	1.375
10.8064	1.256	8.38726	1.376
10.8151	1.257	8.39313	1.377
10.8237	1.258	8.399	1.378
10.8324	1.259	8.40487	1.379
10.841	1.26	8.41074	1.38
10.8497	1.261	8.4166	1.381
10.8583	1.262	8.42246	1.382
10.8669	1.263	8.42832	1.383
10.8756	1.264	8.43418	1.384
10.8842	1.265	8.44003	1.385
10.8928	1.266	8.44588	1.386
10.9015	1.267	8.45173	1.387
10.9101	1.268	8.45757	1.388
10.9187	1.269	8.46342	1.389
10.9274	1.27	8.46926	1.39
10.936	1.271	8.47509	1.391
10.9446	1.272	8.48093	1.392
10.9532	1.273	8.48676	1.393
10.9618	1.274	8.49259	1.394
10.9704	1.275	8.49842	1.395
10.9791	1.276	8.50425	1.396
10.9877	1.277	8.51007	1.397
10.9963	1.278	8.51589	1.398
11.0049	1.279	8.52171	1.399
11.0135	1.28	8.52752	1.4
11.0221	1.281	8.53333	1.401
11.0307	1.282	8.53914	1.402
11.0393	1.283	8.54495	1.403
11.0479	1.284	8.55075	1.404
11.0564	1.285	8.55656	1.405
11.065	1.286	8.56236	1.406
11.0736	1.287	8.56815	1.407
11.0822	1.288	8.57395	1.408
11.0908	1.289	8.57974	1.409
11.0994	1.29	8.58553	1.41
11.108	1.291	8.59131	1.411
11.1165	1.292	8.5971	1.412
11.1251	1.293	8.60288	1.413
11.1337	1.294	8.60866	1.414
11.1423	1.295	8.61444	1.415
11.1508	1.296	8.62021	1.416
11.1594	1.297	8.62598	1.417
11.1679	1.298	8.63175	1.418
11.1765	1.299	8.63752	1.419
11.1851	1.3	8.64328	1.42
11.1936	1.301	8.64904	1.421
11.2022	1.302	8.6548	1.422
11.2107	1.303	8.66056	1.423
11.2193	1.304	8.66631	1.424
11.2278	1.305	8.67206	1.425
11.2364	1.306	8.67781	1.426
11.2449	1.307	8.68355	1.427
11.2535	1.308	8.6893	1.428
11.262	1.309	8.69504	1.429
11.2706	1.31	8.70077	1.43
11.2791	1.311	8.70651	1.431
11.2876	1.312	8.71224	1.432
11.2962	1.313	8.71797	1.433
11.3047	1.314	8.7237	1.434
11.3132	1.315	8.72943	1.435
11.3217	1.316	8.73515	1.436
11.3303	1.317	8.74087	1.437
11.3388	1.318	8.74658	1.438
11.3473	1.319	8.7523	1.439
11.3558	1.32	8.75801	1.44
11.3643	1.321	8.76372	1.441
11.3728	1.322	8.76943	1.442
11.3813	1.323	8.77513	1.443
11.3899	1.324	8.78083	1.444
11.3984	1.325	8.78653	1.445
11.4069	1.326	8.79223	1.446
11.4154	1.327	8.79792	1.447
11.4239	1.328	8.80361	1.448
11.4324	1.329	8.8093	1.449
11.4409	1.33	8.81499	1.45
11.4494	1.331	8.82067	1.451
11.4579	1.332	8.82635	1.452
11.4663	1.333	8.83203	1.453
11.4748	1.334	8.83771	1.454
11.4833	1.335	8.84338	1.455
11.4918	1.336	8.84905	1.456
11.5003	1.337	8.85472	1.457
11.5087	1.338	8.86038	1.458
11.5172	1.339	8.86605	1.459
11.5257	1.34	8.87171	1.46
11.5342	1.341	8.87736	1.461
11.5427	1.342	8.88302	1.462
11.5511	1.343	8.88867	1.463
11.5596	1.344	8.89432	1.464
11.568	1.345	8.89997	1.465
11.5765	1.346	8.90561	1.466
11.585	1.347	8.91125	1.467
11.5934	1.348	8.91689	1.468
11.6019	1.349	8.92253	1.469
11.6103	1.35	8.92816	1.47
11.6188	1.351	8.93379	1.471
11.6272	1.352	8.93942	1.472
11.6357	1.353	8.94505	1.473
11.6441	1.354	8.95067	1.474
11.6525	1.355	8.95629	1.475
11.661	1.356	8.96191	1.476
11.6694	1.357	8.96753	1.477
11.6779	1.358	8.97314	1.478
11.6863	1.359	8.97875	1.479
11.6947	1.36	8.98436	1.48
11.7032	1.361	8.98996	1.481
11.7116	1.362	8.99557	1.482
11.72	1.363	9.00117	1.483
11.7284	1.364	9.00676	1.484
11.7369	1.365	9.01236	1.485
11.7453	1.366	9.01795	1.486
11.7537	1.367	9.02354	1.487
11.7621	1.368	9.02913	1.488
11.7705	1.369	9.03471	1.489
11.7789	1.37	9.04029	1.49
11.7873	1.371	9.04587	1.491
11.7957	1.372	9.05145	1.492
11.8041	1.373	9.05702	1.493
11.8125	1.374	9.06259	1.494
11.8209	1.375	9.06816	1.495
11.8293	1.376	9.07372	1.496
11.8377	1.377	9.07929	1.497
11.8461	1.378	9.08485	1.498
11.8545	1.379	9.09041	1.499
11.8629	1.38	9.09596	1.5
11.8713	1.381	9.10151	1.501
11.8796	1.382	9.10706	1.502
11.888	1.383	9.11261	1.503
11.8964	1.384	9.11815	1.504
11.9048	1.385	9.1237	1.505
11.9131	1.386	9.12924	1.506
11.9215	1.387	9.13477	1.507
11.9299	1.388	9.14031	1.508
11.9383	1.389	9.14584	1.509
11.9466	1.39	9.15137	1.51
11.955	1.391	9.15689	1.511
11.9634	1.392	9.16241	1.512
11.9717	1.393	9.16794	1.513
11.9801	1.394	9.17345	1.514
11.9884	1.395	9.17897	1.515
11.9968	1.396	9.18448	1.516
12.0051	1.397	9.18999	1.517
12.0135	1.398	9.1955	1.518
12.0218	1.399	9.201	1.519
12.0302	1.4	9.2065	1.52
12.0385	1.401	9.212	1.521
12.0468	1.402	9.2175	1.522
12.0552	1.403	9.22299	1.523
12.0635	1.404	9.22849	1.524
12.0718	1.405	9.23397	1.525
12.0801	1.406	9.23946	1.526
12.0885	1.407	9.24494	1.527
12.0968	1.408	9.25042	1.528
12.1051	1.409	9.2559	1.529
12.1135	1.41	9.26138	1.53
12.1218	1.411	9.26685	1.531
12.1301	1.412	9.27232	1.532
12.1384	1.413	9.27779	1.533
12.1467	1.414	9.28325	1.534
12.155	1.415	9.28871	1.535
12.1633	1.416	9.29417	1.536
12.1716	1.417	9.29963	1.537
12.1799	1.418	9.30508	1.538
12.1882	1.419	9.31053	1.539
12.1965	1.42	9.31598	1.54
12.2048	1.421	9.32143	1.541
12.2131	1.422	9.32687	1.542
12.2214	1.423	9.33231	1.543
12.2297	1.424	9.33775	1.544
12.238	1.425	9.34319	1.545
12.2463	1.426	9.34862	1.546
12.2545	1.427	9.35405	1.547
12.2628	1.428	9.35947	1.548
12.2711	1.429	9.3649	1.549
12.2794	1.43	9.37032	1.55
12.2876	1.431	9.37574	1.551
12.2959	1.432	9.38116	1.552
12.3042	1.433	9.38657	1.553
12.3125	1.434	9.39198	1.554
12.3207	1.435	9.39739	1.555
12.329	1.436	9.40279	1.556
12.3372	1.437	9.4082	1.557
12.3455	1.438	9.4136	1.558
12.3537	1.439	9.41899	1.559
12.362	1.44	9.42439	1.56
12.3703	1.441	9.42978	1.561
12.3785	1.442	9.43517	1.562
12.3867	1.443	9.44056	1.563
12.395	1.444	9.44594	1.564
12.4032	1.445	9.45132	1.565
12.4115	1.446	9.4567	1.566
12.4197	1.447	9.46207	1.567
12.4279	1.448	9.46745	1.568
12.4362	1.449	9.47282	1.569
12.4444	1.45	9.47819	1.57
12.4526	1.451	9.48355	1.571
12.4608	1.452	9.48891	1.572
12.4691	1.453	9.49427	1.573
12.4773	1.454	9.49963	1.574
12.4855	1.455	9.50498	1.575
12.4937	1.456	9.51033	1.576
12.5019	1.457	9.51568	1.577
12.5101	1.458	9.52103	1.578
12.5183	1.459	9.52637	1.579
12.5266	1.46	9.53171	1.58
12.5348	1.461	9.53705	1.581
12.543	1.462	9.54238	1.582
12.5512	1.463	9.54772	1.583
12.5594	1.464	9.55305	1.584
12.5676	1.465	9.55837	1.585
12.5757	1.466	9.5637	1.586
12.5839	1.467	9.56902	1.587
12.5921	1.468	9.57434	1.588
12.6003	1.469	9.57965	1.589
12.6085	1.47	9.58496	1.59
12.6167	1.471	9.59027	1.591
12.6249	1.472	9.59558	1.592
12.633	1.473	9.60089	1.593
12.6412	1.474	9.60619	1.594
12.6494	1.475	9.61149	1.595
12.6575	1.476	9.61679	1.596
12.6657	1.477	9.62208	1.597
12.6739	1.478	9.62737	1.598
12.682	1.479	9.63266	1.599
12.6902	1.48	9.63794	1.6
12.6984	1.481	9.64323	1.601
12.7065	1.482	9.64851	1.602
12.7147	1.483	9.65378	1.603
12.7228	1.484	9.65906	1.604
12.731	1.485	9.66433	1.605
12.7391	1.486	9.6696	1.606
12.7472	1.487	9.67487	1.607
12.7554	1.488	9.68013	1.608
12.7635	1.489	9.68539	1.609
12.7717	1.49	9.69065	1.61
12.7798	1.491	9.69591	1.611
12.7879	1.492	9.70116	1.612
12.7961	1.493	9.70641	1.613
12.8042	1.494	9.71165	1.614
12.8123	1.495	9.7169	1.615
12.8204	1.496	9.72214	1.616
12.8286	1.497	9.72738	1.617
12.8367	1.498	9.73262	1.618
12.8448	1.499	9.73785	1.619
12.8529	1.5	9.74308	1.62
12.861	1.501	9.74831	1.621
12.8691	1.502	9.75353	1.622
12.8772	1.503	9.75875	1.623
12.8853	1.504	9.76397	1.624
12.8934	1.505	9.76919	1.625
12.9015	1.506	9.7744	1.626
12.9096	1.507	9.77962	1.627
12.9177	1.508	9.78482	1.628
12.9258	1.509	9.79003	1.629
12.9339	1.51	9.79523	1.63
12.942	1.511	9.80043	1.631
12.9501	1.512	9.80563	1.632
12.9582	1.513	9.81082	1.633
12.9663	1.514	9.81602	1.634
12.9743	1.515	9.8212	1.635
12.9824	1.516	9.82639	1.636
12.9905	1.517	9.83157	1.637
12.9985	1.518	9.83675	1.638
13.0066	1.519	9.84193	1.639
13.0147	1.52	9.84711	1.64
13.0227	1.521	9.85228	1.641
13.0308	1.522	9.85745	1.642
13.0389	1.523	9.86262	1.643
13.0469	1.524	9.86778	1.644
13.055	1.525	9.87294	1.645
13.063	1.526	9.8781	1.646
13.0711	1.527	9.88325	1.647
13.0791	1.528	9.88841	1.648
13.0872	1.529	9.89356	1.649
13.0952	1.53	9.8987	1.65
13.1032	1.531	9.90385	1.651
13.1113	1.532	9.90899	1.652
13.1193	1.533	9.91413	1.653
13.1274	1.534	9.91926	1.654
13.1354	1.535	9.9244	1.655
13.1434	1.536	9.92953	1.656
13.1514	1.537	9.93465	1.657
13.1595	1.538	9.93978	1.658
13.1675	1.539	9.9449	1.659
13.1755	1.54	9.95002	1.66
13.1835	1.541	9.95514	1.661
13.1915	1.542	9.96025	1.662
13.1995	1.543	9.96536	1.663
13.2075	1.544	9.97047	1.664
13.2156	1.545	9.97557	1.665
13.2236	1.546	9.98067	1.666
13.2316	1.547	9.98577	1.667
13.2396	1.548	9.99087	1.668
13.2476	1.549	9.99596	1.669
13.2555	1.55	10.001	1.67
13.2635	1.551	10.0061	1.671
13.2715	1.552	10.0112	1.672
13.2795	1.553	10.0163	1.673
13.2875	1.554	10.0214	1.674
13.2955	1.555	10.0265	1.675
13.3035	1.556	10.0315	1.676
13.3115	1.557	10.0366	1.677
13.3194	1.558	10.0417	1.678
13.3274	1.559	10.0467	1.679
13.3354	1.56	10.0518	1.68
13.3433	1.561	10.0569	1.681
13.3513	1.562	10.0619	1.682
13.3593	1.563	10.067	1.683
13.3672	1.564	10.072	1.684
13.3752	1.565	10.0771	1.685
13.3831	1.566	10.0821	1.686
13.3911	1.567	10.0872	1.687
13.399	1.568	10.0922	1.688
13.407	1.569	10.0972	1.689
13.4149	1.57	10.1023	1.69
13.4229	1.571	10.1073	1.691
13.4308	1.572	10.1123	1.692
13.4388	1.573	10.1174	1.693
13.4467	1.574	10.1224	1.694
13.4546	1.575	10.1274	1.695
13.4626	1.576	10.1324	1.696
13.4705	1.577	10.1374	1.697
13.4784	1.578	10.1425	1.698
13.4863	1.579	10.1474	1.699
13.4942	1.58	10.1525	1.7
13.5022	1.581	10.1575	1.701
13.5101	1.582	10.1625	1.702
13.518	1.583	10.1675	1.703
13.5259	1.584	10.1724	1.704
13.5338	1.585	10.1774	1.705
13.5417	1.586	10.1824	1.706
13.5496	1.587	10.1874	1.707
13.5575	1.588	10.1924	1.708
13.5654	1.589	10.1974	1.709
13.5733	1.59	10.2024	1.71
13.5812	1.591	10.2073	1.711
13.5891	1.592	10.2123	1.712
13.597	1.593	10.2173	1.713
13.6049	1.594	10.2222	1.714
13.6128	1.595	10.2272	1.715
13.6207	1.596	10.2322	1.716
13.6285	1.597	10.2371	1.717
13.6364	1.598	10.2421	1.718
13.6443	1.599	10.247	1.719
13.6522	1.6	10.252	1.72
13.66	1.601	10.2569	1.721
13.6679	1.602	10.2619	1.722
13.6758	1.603	10.2668	1.723
13.6836	1.604	10.2717	1.724
13.6915	1.605	10.2767	1.725
13.6994	1.606	10.2816	1.726
13.7072	1.607	10.2865	1.727
13.715	1.608	10.2914	1.728
13.7229	1.609	10.2964	1.729
13.7308	1.61	10.3013	1.73
13.7386	1.611	10.3062	1.731
13.7464	1.612	10.3111	1.732
13.7543	1.613	10.316	1.733
13.7621	1.614	10.3209	1.734
13.7699	1.615	10.3258	1.735
13.7778	1.616	10.3308	1.736
13.7856	1.617	10.3356	1.737
13.7934	1.618	10.3405	1.738
13.8013	1.619	10.3454	1.739
13.8091	1.62	10.3503	1.74
13.8169	1.621	10.3552	1.741
13.8247	1.622	10.3601	1.742
13.8325	1.623	10.365	1.743
13.8404	1.624	10.3699	1.744
13.8482	1.625	10.3747	1.745
13.856	1.626	10.3796	1.746
13.8638	1.627	10.3845	1.747
13.8716	1.628	10.3893	1.748
13.8794	1.629	10.3942	1.749
13.8872	1.63	10.3991	1.75
13.895	1.631	10.4039	1.751
13.9028	1.632	10.4088	1.752
13.9106	1.633	10.4136	1.753
13.9183	1.634	10.4185	1.754
13.9261	1.635	10.4233	1.755
13.9339	1.636	10.4282	1.756
13.9417	1.637	10.433	1.757
13.9495	1.638	10.4378	1.758
13.9572	1.639	10.4427	1.759
13.965	1.64	10.4475	1.76
13.9728	1.641	10.4523	1.761
13.9805	1.642	10.4572	1.762
13.9883	1.643	10.462	1.763
13.9961	1.644	10.4668	1.764
14.0038	1.645	10.4716	1.765
14.0116	1.646	10.4764	1.766
14.0193	1.647	10.4813	1.767
14.0271	1.648	10.4861	1.768
14.0348	1.649	10.4909	1.769
14.0426	1.65	10.4957	1.77
14.0503	1.651	10.5005	1.771
14.0581	1.652	10.5053	1.772
14.0658	1.653	10.5101	1.773
14.0735	1.654	10.5149	1.774
14.0813	1.655	10.5196	1.775
14.089	1.656	10.5244	1.776
14.0967	1.657	10.5292	1.777
14.1045	1.658	10.534	1.778
14.1122	1.659	10.5388	1.779
14.1199	1.66	10.5435	1.78
14.1276	1.661	10.5483	1.781
14.1353	1.662	10.5531	1.782
14.1431	1.663	10.5578	1.783
14.1508	1.664	10.5626	1.784
14.1585	1.665	10.5674	1.785
14.1662	1.666	10.5721	1.786
14.1739	1.667	10.5769	1.787
14.1816	1.668	10.5816	1.788
14.1893	1.669	10.5864	1.789
14.197	1.67	10.5911	1.79
14.2047	1.671	10.5959	1.791
14.2124	1.672	10.6006	1.792
14.2201	1.673	10.6053	1.793
14.2277	1.674	10.61	1.794
14.2354	1.675	10.6148	1.795
14.2431	1.676	10.6195	1.796
14.2508	1.677	10.6242	1.797
14.2584	1.678	10.6289	1.798
14.2661	1.679	10.6337	1.799
14.2738	1.68	10.6384	1.8
14.2815	1.681	10.6431	1.801
14.2891	1.682	10.6478	1.802
14.2968	1.683	10.6525	1.803
14.3044	1.684	10.6572	1.804
14.3121	1.685	10.6619	1.805
14.3198	1.686	10.6666	1.806
14.3274	1.687	10.6713	1.807
14.3351	1.688	10.676	1.808
14.3427	1.689	10.6807	1.809
14.3503	1.69	10.6853	1.81
14.358	1.691	10.69	1.811
14.3656	1.692	10.6947	1.812
14.3733	1.693	10.6994	1.813
14.3809	1.694	10.7041	1.814
14.3885	1.695	10.7087	1.815
14.3962	1.696	10.7134	1.816
14.4038	1.697	10.718	1.817
14.4114	1.698	10.7227	1.818
14.419	1.699	10.7274	1.819
14.4266	1.7	10.732	1.82
14.4343	1.701	10.7367	1.821
14.4419	1.702	10.7413	1.822
14.4495	1.703	10.746	1.823
14.4571	1.704	10.7506	1.824
14.4647	1.705	10.7552	1.825
14.4723	1.706	10.7599	1.826
14.4799	1.707	10.7645	1.827
14.4875	1.708	10.7691	1.828
14.4951	1.709	10.7738	1.829
14.5027	1.71	10.7784	1.83
14.5103	1.711	10.783	1.831
14.5178	1.712	10.7876	1.832
14.5254	1.713	10.7922	1.833
14.533	1.714	10.7968	1.834
14.5406	1.715	10.8015	1.835
14.5482	1.716	10.8061	1.836
14.5557	1.717	10.8107	1.837
14.5633	1.718	10.8153	1.838
14.5709	1.719	10.8199	1.839
14.5784	1.72	10.8245	1.84
14.586	1.721	10.8291	1.841
14.5936	1.722	10.8336	1.842
14.6011	1.723	10.8382	1.843
14.6087	1.724	10.8428	1.844
14.6162	1.725	10.8474	1.845
14.6238	1.726	10.852	1.846
14.6313	1.727	10.8565	1.847
14.6389	1.728	10.8611	1.848
14.6464	1.729	10.8657	1.849
14.6539	1.73	10.8702	1.85
14.6615	1.731	10.8748	1.851
14.669	1.732	10.8793	1.852
14.6765	1.733	10.8839	1.853
14.6841	1.734	10.8885	1.854
14.6916	1.735	10.893	1.855
14.6991	1.736	10.8975	1.856
14.7066	1.737	10.9021	1.857
14.7142	1.738	10.9066	1.858
14.7217	1.739	10.9111	1.859
14.7292	1.74	10.9157	1.86
14.7367	1.741	10.9202	1.861
14.7442	1.742	10.9247	1.862
14.7517	1.743	10.9293	1.863
14.7592	1.744	10.9338	1.864
14.7667	1.745	10.9383	1.865
14.7742	1.746	10.9428	1.866
14.7817	1.747	10.9473	1.867
14.7892	1.748	10.9518	1.868
14.7967	1.749	10.9563	1.869
14.8041	1.75	10.9608	1.87
14.8116	1.751	10.9653	1.871
14.8191	1.752	10.9698	1.872
14.8266	1.753	10.9743	1.873
14.8341	1.754	10.9788	1.874
14.8415	1.755	10.9833	1.875
14.849	1.756	10.9878	1.876
14.8565	1.757	10.9923	1.877
14.8639	1.758	10.9967	1.878
14.8714	1.759	11.0012	1.879
14.8788	1.76	11.0057	1.88
14.8863	1.761	11.0101	1.881
14.8938	1.762	11.0146	1.882
14.9012	1.763	11.0191	1.883
14.9086	1.764	11.0235	1.884
14.9161	1.765	11.028	1.885
14.9235	1.766	11.0324	1.886
14.931	1.767	11.0369	1.887
14.9384	1.768	11.0413	1.888
14.9459	1.769	11.0458	1.889
14.9533	1.77	11.0502	1.89
14.9607	1.771	11.0547	1.891
14.9681	1.772	11.0591	1.892
14.9756	1.773	11.0635	1.893
14.983	1.774	11.0679	1.894
14.9904	1.775	11.0724	1.895
14.9978	1.776	11.0768	1.896
15.0052	1.777	11.0812	1.897
15.0126	1.778	11.0856	1.898
15.02	1.779	11.09	1.899
15.0274	1.78	11.0944	1.9
15.0348	1.781	11.0989	1.901
15.0422	1.782	11.1032	1.902
15.0496	1.783	11.1076	1.903
15.057	1.784	11.112	1.904
15.0644	1.785	11.1164	1.905
15.0718	1.786	11.1208	1.906
15.0792	1.787	11.1252	1.907
15.0866	1.788	11.1296	1.908
15.0939	1.789	11.134	1.909
15.1013	1.79	11.1384	1.91
15.1087	1.791	11.1427	1.911
15.1161	1.792	11.1471	1.912
15.1234	1.793	11.1515	1.913
15.1308	1.794	11.1558	1.914
15.1382	1.795	11.1602	1.915
15.1455	1.796	11.1646	1.916
15.1529	1.797	11.1689	1.917
15.1602	1.798	11.1733	1.918
15.1676	1.799	11.1776	1.919
15.1749	1.8	11.182	1.92
15.1823	1.801	11.1863	1.921
15.1896	1.802	11.1906	1.922
15.197	1.803	11.195	1.923
15.2043	1.804	11.1993	1.924
15.2116	1.805	11.2036	1.925
15.219	1.806	11.208	1.926
15.2263	1.807	11.2123	1.927
15.2336	1.808	11.2166	1.928
15.2409	1.809	11.2209	1.929
15.2483	1.81	11.2252	1.93
15.2556	1.811	11.2295	1.931
15.2629	1.812	11.2339	1.932
15.2702	1.813	11.2382	1.933
15.2775	1.814	11.2425	1.934
15.2848	1.815	11.2468	1.935
15.2921	1.816	11.2511	1.936
15.2994	1.817	11.2553	1.937
15.3067	1.818	11.2596	1.938
15.314	1.819	11.2639	1.939
15.3213	1.82	11.2682	1.94
15.3286	1.821	11.2725	1.941
15.3359	1.822	11.2768	1.942
15.3432	1.823	11.281	1.943
15.3505	1.824	11.2853	1.944
15.3577	1.825	11.2896	1.945
15.365	1.826	11.2938	1.946
15.3723	1.827	11.2981	1.947
15.3796	1.828	11.3024	1.948
15.3868	1.829	11.3066	1.949
15.3941	1.83	11.3109	1.95
15.4014	1.831	11.3151	1.951
15.4086	1.832	11.3194	1.952
15.4159	1.833	11.3236	1.953
15.4231	1.834	11.3278	1.954
15.4304	1.835	11.3321	1.955
15.4376	1.836	11.3363	1.956
15.4449	1.837	11.3405	1.957
15.4521	1.838	11.3447	1.958
15.4594	1.839	11.349	1.959
15.4666	1.84	11.3532	1.96
15.4738	1.841	11.3574	1.961
15.481	1.842	11.3616	1.962
15.4883	1.843	11.3658	1.963
15.4955	1.844	11.37	1.964
15.5027	1.845	11.3742	1.965
15.5099	1.846	11.3784	1.966
15.5172	1.847	11.3826	1.967
15.5244	1.848	11.3868	1.968
15.5316	1.849	11.391	1.969
15.5388	1.85	11.3952	1.97
15.546	1.851	11.3994	1.971
15.5532	1.852	11.4036	1.972
15.5604	1.853	11.4077	1.973
15.5676	1.854	11.4119	1.974
15.5748	1.855	11.4161	1.975
15.582	1.856	11.4202	1.976
15.5892	1.857	11.4244	1.977
15.5964	1.858	11.4286	1.978
15.6036	1.859	11.4327	1.979
15.6107	1.86	11.4369	1.98
15.6179	1.861	11.441	1.981
15.6251	1.862	11.4452	1.982
15.6323	1.863	11.4493	1.983
15.6394	1.864	11.4535	1.984
15.6466	1.865	11.4576	1.985
15.6537	1.866	11.4617	1.986
15.6609	1.867	11.4659	1.987
15.6681	1.868	11.47	1.988
15.6752	1.869	11.4741	1.989
15.6824	1.87	11.4782	1.99
15.6895	1.871	11.4824	1.991
15.6967	1.872	11.4865	1.992
15.7038	1.873	11.4906	1.993
15.7109	1.874	11.4947	1.994
15.7181	1.875	11.4988	1.995
15.7252	1.876	11.5029	1.996
15.7323	1.877	11.507	1.997
15.7395	1.878	11.5111	1.998
15.7466	1.879	11.5152	1.999
15.7537	1.88	11.5193	2
15.7608	1.881	11.5234	2.001
15.768	1.882	11.5274	2.002
15.7751	1.883	11.5315	2.003
15.7822	1.884	11.5356	2.004
15.7893	1.885	11.5397	2.005
15.7964	1.886	11.5437	2.006
15.8035	1.887	11.5478	2.007
15.8106	1.888	11.5519	2.008
15.8177	1.889	11.5559	2.009
15.8248	1.89	11.56	2.01
15.8319	1.891	11.564	2.011
15.839	1.892	11.5681	2.012
15.846	1.893	11.5721	2.013
15.8531	1.894	11.5762	2.014
15.8602	1.895	11.5802	2.015
15.8673	1.896	11.5843	2.016
15.8743	1.897	11.5883	2.017
15.8814	1.898	11.5923	2.018
15.8885	1.899	11.5963	2.019
15.8955	1.9	11.6004	2.02
15.9026	1.901	11.6044	2.021
15.9097	1.902	11.6084	2.022
15.9167	1.903	11.6124	2.023
15.9238	1.904	11.6164	2.024
15.9308	1.905	11.6204	2.025
15.9379	1.906	11.6244	2.026
15.9449	1.907	11.6284	2.027
15.952	1.908	11.6324	2.028
15.959	1.909	11.6364	2.029
15.966	1.91	11.6404	2.03
15.9731	1.911	11.6444	2.031
15.9801	1.912	11.6484	2.032
15.9871	1.913	11.6524	2.033
15.9941	1.914	11.6563	2.034
16.0011	1.915	11.6603	2.035
16.0082	1.916	11.6643	2.036
16.0152	1.917	11.6683	2.037
16.0222	1.918	11.6722	2.038
16.0292	1.919	11.6762	2.039
16.0362	1.92	11.6801	2.04
16.0432	1.921	11.6841	2.041
16.0502	1.922	11.688	2.042
16.0572	1.923	11.692	2.043
16.0642	1.924	11.6959	2.044
16.0712	1.925	11.6999	2.045
16.0782	1.926	11.7038	2.046
16.0851	1.927	11.7077	2.047
16.0921	1.928	11.7117	2.048
16.0991	1.929	11.7156	2.049
16.1061	1.93	11.7195	2.05
16.1131	1.931	11.7234	2.051
16.12	1.932	11.7273	2.052
16.127	1.933	11.7313	2.053
16.1339	1.934	11.7352	2.054
16.1409	1.935	11.7391	2.055
16.1479	1.936	11.743	2.056
16.1548	1.937	11.7469	2.057
16.1618	1.938	11.7508	2.058
16.1687	1.939	11.7547	2.059
16.1757	1.94	11.7586	2.06
16.1826	1.941	11.7624	2.061
16.1896	1.942	11.7663	2.062
16.1965	1.943	11.7702	2.063
16.2034	1.944	11.7741	2.064
16.2103	1.945	11.778	2.065
16.2173	1.946	11.7818	2.066
16.2242	1.947	11.7857	2.067
16.2311	1.948	11.7896	2.068
16.238	1.949	11.7934	2.069
16.2449	1.95	11.7973	2.07
16.2519	1.951	11.8011	2.071
16.2588	1.952	11.805	2.072
16.2657	1.953	11.8088	2.073
16.2726	1.954	11.8126	2.074
16.2795	1.955	11.8165	2.075
16.2864	1.956	11.8203	2.076
16.2933	1.957	11.8242	2.077
16.3002	1.958	11.828	2.078
16.3071	1.959	11.8318	2.079
16.3139	1.96	11.8356	2.08
16.3208	1.961	11.8394	2.081
16.3277	1.962	11.8433	2.082
16.3346	1.963	11.8471	2.083
16.3414	1.964	11.8509	2.084
16.3483	1.965	11.8547	2.085
16.3552	1.966	11.8585	2.086
16.362	1.967	11.8623	2.087
16.3689	1.968	11.8661	2.088
16.3758	1.969	11.8699	2.089
16.3826	1.97	11.8737	2.09
16.3895	1.971	11.8774	2.091
16.3963	1.972	11.8812	2.092
16.4032	1.973	11.885	2.093
16.41	1.974	11.8888	2.094
16.4168	1.975	11.8925	2.095
16.4237	1.976	11.8963	2.096
16.4305	1.977	11.9001	2.097
16.4373	1.978	11.9038	2.098
16.4442	1.979	11.9076	2.099
16.451	1.98	11.9114	2.1
16.4578	1.981	11.9151	2.101
16.4646	1.982	11.9189	2.102
16.4714	1.983	11.9226	2.103
16.4782	1.984	11.9263	2.104
16.4851	1.985	11.9301	2.105
16.4919	1.986	11.9338	2.106
16.4987	1.987	11.9375	2.107
16.5055	1.988	11.9413	2.108
16.5123	1.989	11.945	2.109
16.5191	1.99	11.9487	2.11
16.5258	1.991	11.9524	2.111
16.5326	1.992	11.9561	2.112
16.5394	1.993	11.9598	2.113
16.5462	1.994	11.9635	2.114
16.553	1.995	11.9672	2.115
16.5597	1.996	11.9709	2.116
16.5665	1.997	11.9746	2.117
16.5733	1.998	11.9783	2.118
16.58	1.999	11.982	2.119
16.5868	2	11.9857	2.12
16.5936	2.001	11.9894	2.121
16.6003	2.002	11.993	2.122
16.6071	2.003	11.9967	2.123
16.6138	2.004	12.0004	2.124
16.6206	2.005	12.004	2.125
16.6273	2.006	12.0077	2.126
16.634	2.007	12.0114	2.127
16.6408	2.008	12.015	2.128
16.6475	2.009	12.0187	2.129
16.6543	2.01	12.0223	2.13
16.661	2.011	12.026	2.131
16.6677	2.012	12.0296	2.132
16.6744	2.013	12.0333	2.133
16.6811	2.014	12.0369	2.134
16.6879	2.015	12.0405	2.135
16.6946	2.016	12.0442	2.136
16.7013	2.017	12.0478	2.137
16.708	2.018	12.0514	2.138
16.7147	2.019	12.055	2.139
16.7214	2.02	12.0586	2.14
16.7281	2.021	12.0622	2.141
16.7348	2.022	12.0658	2.142
16.7415	2.023	12.0694	2.143
16.7481	2.024	12.0731	2.144
16.7548	2.025	12.0767	2.145
16.7615	2.026	12.0802	2.146
16.7682	2.027	12.0838	2.147
16.7749	2.028	12.0874	2.148
16.7815	2.029	12.091	2.149
16.7882	2.03	12.0946	2.15
16.7949	2.031	12.0982	2.151
16.8015	2.032	12.1017	2.152
16.8082	2.033	12.1053	2.153
16.8148	2.034	12.1089	2.154
16.8215	2.035	12.1124	2.155
16.8281	2.036	12.116	2.156
16.8348	2.037	12.1195	2.157
16.8414	2.038	12.1231	2.158
16.8481	2.039	12.1266	2.159
16.8547	2.04	12.1302	2.16
16.8613	2.041	12.1337	2.161
16.868	2.042	12.1372	2.162
16.8746	2.043	12.1408	2.163
16.8812	2.044	12.1443	2.164
16.8878	2.045	12.1478	2.165
16.8944	2.046	12.1514	2.166
16.9011	2.047	12.1549	2.167
16.9077	2.048	12.1584	2.168
16.9143	2.049	12.1619	2.169
16.9209	2.05	12.1654	2.17
16.9275	2.051	12.1689	2.171
16.9341	2.052	12.1724	2.172
16.9407	2.053	12.1759	2.173
16.9473	2.054	12.1794	2.174
16.9538	2.055	12.1829	2.175
16.9604	2.056	12.1864	2.176
16.967	2.057	12.1899	2.177
16.9736	2.058	12.1933	2.178
16.9801	2.059	12.1968	2.179
16.9867	2.06	12.2003	2.18
16.9933	2.061	12.2038	2.181
16.9999	2.062	12.2072	2.182
17.0064	2.063	12.2107	2.183
17.013	2.064	12.2141	2.184
17.0195	2.065	12.2176	2.185
17.0261	2.066	12.221	2.186
17.0326	2.067	12.2245	2.187
17.0392	2.068	12.2279	2.188
17.0457	2.069	12.2314	2.189
17.0523	2.07	12.2348	2.19
17.0588	2.071	12.2382	2.191
17.0653	2.072	12.2417	2.192
17.0719	2.073	12.2451	2.193
17.0784	2.074	12.2485	2.194
17.0849	2.075	12.2519	2.195
17.0914	2.076	12.2553	2.196
17.0979	2.077	12.2588	2.197
17.1044	2.078	12.2622	2.198
17.111	2.079	12.2656	2.199
17.1175	2.08	12.269	2.2
17.124	2.081	12.2724	2.201
17.1305	2.082	12.2758	2.202
17.137	2.083	12.2791	2.203
17.1435	2.084	12.2825	2.204
17.15	2.085	12.2859	2.205
17.1564	2.086	12.2893	2.206
17.1629	2.087	12.2927	2.207
17.1694	2.088	12.296	2.208
17.1759	2.089	12.2994	2.209
17.1823	2.09	12.3028	2.21
17.1888	2.091	12.3061	2.211
17.1953	2.092	12.3095	2.212
17.2017	2.093	12.3128	2.213
17.2082	2.094	12.3162	2.214
17.2147	2.095	12.3195	2.215
17.2211	2.096	12.3229	2.216
17.2276	2.097	12.3262	2.217
17.234	2.098	12.3295	2.218
17.2404	2.099	12.3329	2.219
17.2469	2.1	12.3362	2.22
17.2533	2.101	12.3395	2.221
17.2598	2.102	12.3428	2.222
17.2662	2.103	12.3462	2.223
17.2726	2.104	12.3495	2.224
17.279	2.105	12.3528	2.225
17.2855	2.106	12.3561	2.226
17.2919	2.107	12.3594	2.227
17.2983	2.108	12.3627	2.228
17.3047	2.109	12.366	2.229
17.3111	2.11	12.3693	2.23
17.3175	2.111	12.3726	2.231
17.3239	2.112	12.3758	2.232
17.3303	2.113	12.3791	2.233
17.3367	2.114	12.3824	2.234
17.3431	2.115	12.3857	2.235
17.3495	2.116	12.3889	2.236
[truncated: 2,334 more rows]
